# Supplementary material for: A Brazilian Rare-Disease Center’s Experience with Glucosylsphingosine (lyso-Gb1) in Patients with Gaucher Disease: Exploring a Novel Correlation with IgG Levels in Plasma and a Biomarker Measurement in CSF
Source: Int J Mol Sci. 2024 Mar 1;25(5):2870. doi: 10.3390/ijms25052870 (PMC10931658; doi:10.3390/ijms25052870)
Supplement: Supplementary file 1 [file ijms-25-02870-s001.zip]

Archive with 1 entries (1 files):
- ijms-2861593-supplementary.pdf
